# Supplementary material for: Eating Together, Eating Alone: A Cross-Sectional Survey of Associations Between Social Eating Contexts, Mealtime Emotions, Technology Use, and Loneliness in UK University Students
Source: Int J Environ Res Public Health. 2026 Jun 1;23(6):739. doi: 10.3390/ijerph23060739 (PMC13299427; doi:10.3390/ijerph23060739)
Supplement: Supplementary file 1 [file ijerph-23-00739-s001.zip]

Archive with 1 entries (1 files):
- ijerph-4227719-supplementary.pdf
